# Supplementary material for: Alkaloid Profiling and Anti-Cholinesterase Potential of Three Different Genera of Amaryllidaceae Collected in Ecuador: Urceolina Rchb., Clinanthus Herb. and Stenomesson Herb
Source: Life (Basel). 2024 Jul 24;14(8):924. doi: 10.3390/life14080924 (PMC11355869; doi:10.3390/life14080924)
Supplement: Supplementary file 1 [file life-14-00924-s001.zip]

Archive with 1 entries (1 files):
- life-3105510-Supplementary Material.pdf
